# Supplementary material for: Antiretroviral therapy improves survival among TB-HIV co-infected patients who have CD4+ T-cell count above 350cells/mm3
Source: BMC Infect Dis. 2016 Oct 17;16:572. doi: 10.1186/s12879-016-1916-1 (PMC5067898; doi:10.1186/s12879-016-1916-1)
Supplement: Additional file 1: — Survival times used to perform the survival analysis. (CSV 3 kb). [file 12879_2016_1916_MOESM1_ESM.csv]

Survival data_Entire cohort
died	Art2	Survt
1	1
0	1	1350
0	1	1260
0	1	137
0	1	751
0	1	765
0	1	326
1	1	943
0	0	402
1	1	139
0	0	1362
1	0	514
0	0	32
0	1	1016
0	0	1125
0	1	798
0	1	2293
0	1	2293
0	1	834
0	0	211
0	1	4
0	1	1449
0	1	970
1	0	8
0	0	54
0	0	1952
0	0	34
0	1	1667
0	1	510
0	1	216
0	0	867
0	1	1553
0		240
0	1	1877
0	1	694
0	1	513
0	1	1386
1	1	1166
0	1	2111
0	1	1833
0	1	1390
0	1	424
0	1	424
0	1	1241
0	1	906
0	1	1983
0	1	717
0	1	1962
0	1	1621
0	0	177
0	0	182
0	0	169
0	1	796
0	0	197
0	1	1576
0	1	1901
0	1	723
0	1	411
0	1	244
1	1	314
0	0	184
0	0	0
0	0	141
0	0	1157
0	1	268
0	1	993
0	1	1736
0	1	157
0	0	87
0	1	1940
0	1	1571
0	0	188
1	0	62
1	1	16
0	0	173
0	1	406
0	1	1441
0	1	1720
0	1	1720
0	1	1403
0	1	960
0	1	286
0	1	2402
0	1	1651
0	0	1884
1	0	32
0	0	59
0	1	28
0	1	334
1	0	621
0	1	1542
0	0	915
0	0	651
0	1	692
0	1	324
0	0	140
0	0	1466
1	0	230
0	1	1444
1	0	652
0	1	2048
0	1	1450
0	1	1656
0	1	1204
0	1	680
0	0	109
0	1	367
0	1	2118
0	1	2118
0	1	1134
0	1	1786
0	1	1365
0	1	619
0	1	2055
0	1	88
0	1	381
0	1	1317
0	1	366
0	1	2087
0	1	1208
0	1	1534
0	1	1852
0	1	1876
0	0	632
	1	30
0	1	1302
0	1	1254
0	1	1995
0	0	184
1	0	212
0	0	46
0	0	519
0	0	1040
1	1	574
0	1	10
0	0	14
1	0	244
1	1	446
0	1	1374
0	1	1945
1	1	93
0	1	1402
0	1	449
0	1	1627
0	1	1627
0	1	1276
1	1	8
0	1	611
	0	4
0	1	609
0	1	609
1	1	31
0	1	1322
0	1	1322
0	1	169
0	1	273
0	1	504
0	1	503
1	1	351
0	0	24
0	0	683
0	1	46
0	1	46
0	1	474
1	0	1065
0	1	1347
0	1	797
1	1	224
0	1	1966
0	0	335
0	1	1479
0	1	137
0	1	137
0	1	358
0	1	1398
0	1	328
0	1	328
0	1	30
0	1	323
1	1	180
1	0	485
0	1	180
0	1	38
0	1	810
0	1	1858
0	1	1929
0	0	37
0	1	1686
0	1	62
0	1	12
0	1	490
0	0	305
0	0	189
0	1	735
0	1	1861
0	1	1500
0	1	1351
0	1	1351
0	1	1351
0	1	266
0	1	266
0	1	1736
0	1	1736
0	1	860
0	0	807
0	0	966
0	1	1847
0	0	302
0	1	728
1	0	184
0	0	835
0	1	765
0	1	20
0	1	2019
0	1	1694
0	1	1694
0	1	1289
0	1	480
0	1	1934
0	1	1191
0	1	1164
0	1	473
1	0	18
0	1	1517
0	1	383
0	0	217
0	1	1163
0	0	115
0	1	1729
0	1	1729
0	1	810
0	1	810
0	1	1293
0	1	622
0	1	695
0	1	1503
0	1	10
1	0	477
0	1	1396
0	1	1501
0	1	267
0	1	1786
0	1	577
0	1	596
0	1	284
0	1	284
0	1	773
0	1	527
0	1	968
0	1	223
0	1	435
0	1	1125
0	1	950
0	1	862
0	1	1550
0	0	386
0	1	317
1	0	187
1	1	1527
1	1	1527
0	1	2050
1	0	847
0	1	691
0	1	972
0		318
0	1	175
0	1	1305
0	1	266
0	0	137
0	1	40
1	0	1013
0	1	1830
0	1	38
0	1	1447
0	1	1376
0	0	246
0	1	187
0	0	91
1	1	29
0	1	797
0	1	799
0	1	1252
0	1	332
0	1	1868
0	1	339
0	1	761
0	1	589
0	1	296
0	0	422
0	1	145
0	1	2029
0	1	2029
0	1	1640
0	1	802
0	0	1114
1	1	1153
0	1	120
0	1	1560
0	1	1560
0	1	392
0	0	265
0	0	70
0	1	706
0	1	1499
0	1	1932
0	1	1157
0	1	641
0	1	1998
0	1	90
0	1	1813
0	1	418
0	0	94
0	1	174
0	1	1638
0	1	223
0	1	223
1	0	147
1	1	407
0	1	1499
1	0	10
0	1	756
0	1	865
0	1	3039
0	1	487
0	0	818
1	1	345
0	0	708
0	0	135
0	1	1181
0	0	109
0	0	109
0	1	1906
0	1	59
0	1	2306
0	0	517
0	1	986
0	1	986
0	1	976
0	1
